# Supplementary material for: Metabolic risk factors and risk of Covid-19: A systematic review and meta-analysis
Source: PLoS One. 2020 Dec 15;15(12):e0243600. doi: 10.1371/journal.pone.0243600 (PMC7737901; doi:10.1371/journal.pone.0243600)
Supplement: S1 File — (XLSX) [file pone.0243600.s001.xlsx]

## Sheet: STROBE
	No	NO	1	2	3	4	5	6	7	8	9	10	11	12	13
	outhors coding No	Refrence NO	33	9	34	35	5	31	30	32	36	6	19	20	7
	Citation	Citation	Alattar R, et al.	Barrasa H, et al.	CDC COVID-19 Response Team	Claire E Hastie, et al	Gentile S, et al.	GuanW J,et al.	Guo W , et al.	Hong K S, et al.	Nikpouraghdam M, et al	Sean Wei Xiang Ong, , et al.	Shi, Y, et al.	Simonnet A, et al.	Yang zhang , et al.
		study type	Retrospective analysis	retrospective review (Cohort design)	retrospective review	retrospective review	retrospective review (Commentary)	retrospective case studyt	retrospective analysis	retrospective analysis	Retrospective analysis	Retrospective analysis	Retrospective analysis	Retrospective Cohort	retrospective analysis
	Title and abstract	1)a	Y	Y	Y	Y	Y	Y	Y	Y	Y	Y	Y	Y	Y
	Title and abstract	1)b	Y	Y	Y	Y	Y	Y	Y	Y	Y	Y	Y	Y	Y
	Introduction-Background/rationale	2	Y	Y	Y	Y	Y	Y	Y	Y	Y	Y	Y	Y	Y
	Introduction-Objectives	3	Y	Y	Y	Y	Y	Y	Y	Y	Y	Y	Y	Y	Y
	Methods-Study design	4	N	N	Y	Y	N	N	N	N	N	N	N	Y	N
	Methods-Setting	5	Y	Y	Y	Y	Y	Y	Y	Y	Y	Y	Y	Y	Y
	Methods- Participants	6(a	Y	Y	Y	Y	Y	NA	Y	Y	Y	Y	Y	Y	Y
	Methods- Participants	6)b	N	N	Y	Y	Y	NA	Y	N	Y	Y	NA	Y	N
	Methods-Variables	7	Y	Y	Y	Y	Y	Y	Y	N	Y	Y	Y	Y	Y
	Methods-Data sources/ measurement	8	N	N	NA	NA	NA	N	Y	N	N	Y	N	N	N
	Methods-Bias	9	N	Y	NA	NA	NA	NA	NA	NA	N	N	N	N	N
	Methods-Study size	10	N	Y	N	N	N	NA	NA	NA	N	N	N	N	N
	Methods-Quantitative variables	11	N	Y	Y	Y	Y	Y	Y	Y	Y	Y	Y	Y	Y
	Methods-Statistical methods	12)a	Y	Y	Y	Y	Y	N	N	N	Y	N	N	N	N
	Methods-Statistical methods	12)b	N	Y	Y	Y	Y	NA	NA	NA	Y	N	N	N	N
	Methods-Statistical methods	12)c	N	N	N	N	Y	N	N	N	Y	N	N	N	Y
	Methods-Statistical methods	12)d	N	NA	NA	NA	NA	NA	NA	N	N	NA	NA	Y	NA
	Methods-Statistical methods	12)e	N	N	Y	Y	N	NA	NA	NA	NA	Y	NA	Y	N
	Results-Participants	13)a	Y	NA	Y	Y	Y	Y	Y	Y	Y	Y	Y	Y	Y
	Results-Participants	13)b	N	NA	NA	NA	Y	NA	NA	NA	N	Y	N	N	N
	Results-Participants	13)c	NA	Y	N	N	N	Y	NA	NA	Y	N	N	N	N
	Results-Descriptive data	14)a	Y	Y	Y	Y	Y	Y	Y	Y	Y	Y	Y	Y	Y
	Results-Descriptive data	14)b	N	N	Y	Y	Y	Y	Y	Y	Y	Y	N	Y	Y
	Results-Descriptive data	14)c	NA	NA	Y	Y	Y	Y	Y	Y	Y	Y	Y	N	N
	Results-Outcome data	15	N	NA	Y	Y	Y	Y	Y	Y	Y	Y	Y	Y	Y
	Results-Main results	16)a	Y	Y	Y	Y	Y	Y	Y	Y	Y	Y	Y	Y	Y
	Results-Main results	16)b	N	Y	N	N	Y	NA	NA	NA	Y	N	N	N	N
	Results-Main results	16)c	NA	NA	NA	NA	Y	NA	NA	NA	NA	NA	NA	N	NA
	Results-Other analyses	17	N	NA	Y	Y	Y	Y	NA	NA	NA	NA	N	NA	N
	Discussion-Key results	18	Y	Y	Y	Y	Y	Y	Y	Y	Y	Y	Y	Y	N
	Discussion-Limitations	19	Y	Y	Y	Y	Y	Y	Y	Y	Y	Y	N	Y	Y
	Discussion-Interpretation	20	Y	Y	Y	Y	Y	Y	Y	Y	Y	Y	Y	Y	Y
	Discussion-Generalisability	21	N	N	Y	Y	Y	NA	NA	NA	N	N	N	N	N
	Other information-Funding	22	N	Y	N	Y	Y	Y	Y	Y	Y	Y	Y	Y	Y
		total	34	34	34	34	34	34	34	34	34	34	34	34	34
		Yes	14	20	24	25	27	19	20	17	24	22	16	21	17
		NO	17	7	5	4	4	4	3	7	7	9	14	12	15
		Not applicable	3	7	5	5	3	11	11	10	3	3	4	1	2
		total N and NA	FALSE	14	10	9	7	15	14	17	10	12	18	13	17
